# Supplementary material for: Quality criteria and certification for paediatric oncology centres: an international cross-sectional survey
Source: Int J Qual Health Care. 2024 Aug 9;36(3):mzae079. doi: 10.1093/intqhc/mzae079 (PMC11363956; doi:10.1093/intqhc/mzae079)
Supplement: mzae079_Supp [file mzae079_supp.zip]

Archive with 2 entries (2 files):
- suppl_data/Supporting Information file 1.pdf
- suppl_data/Supporting information file 2, Reporting checklist for cross sectional study.pdf
